# Supplementary material for: Autism, Intellectual Disability and Suicide Risk in Adolescent Psychiatric Emergencies: A Two-Year Retrospective Cohort Study
Source: Brain Sci. 2026 Feb 24;16(3):250. doi: 10.3390/brainsci16030250 (PMC13024299; doi:10.3390/brainsci16030250)
Supplement: Supplementary file 1 [file brainsci-16-00250-s001.zip]

Archive with 1 entries (1 files):
- brainsci-4098371-supplementary.pdf
